# Supplementary material for: Biomarkers in Pediatric Neuropsychiatric Systemic Lupus Erythematosus: A Systematic Review
Source: Life (Basel). 2025 Sep 15;15(9):1445. doi: 10.3390/life15091445 (PMC12471529; doi:10.3390/life15091445)
Supplement: Supplementary file 1 [file life-15-01445-s001.zip]

Archive with 4 entries (4 files):
- Figure--PRISMA_flow_diagram.pdf
- Table S1.pdf
- Table S2.pdf
- Table S3.pdf
